# Supplementary material for: Environmental Complexity: Additional Human Visual Contact Reduced Meat Chickens’ Fear of Humans and Physical Items Altered Pecking Behavior
Source: Animals (Basel). 2022 Jan 27;12(3):310. doi: 10.3390/ani12030310 (PMC8833824; doi:10.3390/ani12030310)
Supplement: Supplementary file 1 [file animals-12-00310-s001.zip]

Archive with 1 entries (1 files):
- animals-1532676-SI.pdf
